# Supplementary material for: Inflammatory Responses to Non-Typeable Haemophilus influenzae Clinical Isolates from Invasive and Non-Invasive Infections
Source: Pathogens. 2025 Feb 21;14(3):210. doi: 10.3390/pathogens14030210 (PMC11945879; doi:10.3390/pathogens14030210)
Supplement: Supplementary file 1 [file pathogens-14-00210-s001.zip]

Archive with 2 entries (2 files):
- pathogens-3463114-figures S1.pdf
- pathogens-3463114-supplementary S2.pdf
